# Supplementary material for: Feasibility of a Type 2 Diabetes Prevention Program at Nationwide Level in General Practice: A Pilot Study in Italy
Source: J Clin Med. 2024 Feb 16;13(4):1127. doi: 10.3390/jcm13041127 (PMC10888610; doi:10.3390/jcm13041127)
Supplement: Supplementary file 1 [file jcm-13-01127-s001.zip]

Archive with 1 entries (1 files):
- jcm-2852078-supplementary.pdf
